# Supplementary material for: Identification of CALU and PALLD as Potential Biomarkers Associated With Immune Infiltration in Heart Failure
Source: Front Cardiovasc Med. 2021 Dec 1;8:774755. doi: 10.3389/fcvm.2021.774755 (PMC8671636; doi:10.3389/fcvm.2021.774755)
Supplement: Supplementary file 5 [file Table_1.XLSX]

## Sheet: GO
ONTOLOGY	ID	Description	GeneRatio	BgRatio	pvalue	p.adjust	qvalue	geneID	Count
BP	GO:0035966	response to topologically incorrect protein	17/204	199/18670	6.76956e-11	1.64256e-07	1.33454e-07	HSP90AA1/DERL1/ATF4/HSPD1/BAG3/THBS1/HSPH1/THBS4/DNAJB1/ASNS/SDF2L1/HSPB1/HSPA1A/HSPA1B/HSPA2/ATF3/HSPA6	17
BP	GO:0006986	response to unfolded protein	16/204	176/18670	9.90092e-11	1.64256e-07	1.33454e-07	HSP90AA1/DERL1/ATF4/HSPD1/BAG3/THBS1/HSPH1/THBS4/DNAJB1/ASNS/HSPB1/HSPA1A/HSPA1B/HSPA2/ATF3/HSPA6	16
BP	GO:0006458	de novo' protein folding	9/204	41/18670	4.81679e-10	4.40402e-07	3.57816e-07	CCT2/HSPD1/HSPH1/DNAJB1/HSPA1A/HSPA1B/CD74/HSPA2/HSPA6	9
BP	GO:0006457	protein folding	17/204	227/18670	5.30925e-10	4.40402e-07	3.57816e-07	HSP90AA1/CCT2/FKBP5/DERL1/NPPA/HSPD1/CDC37L1/BAG3/HSPH1/DNAJB1/HSPB1/BAG2/HSPA1A/HSPA1B/CD74/HSPA2/HSPA6	17
BP	GO:0061077	chaperone-mediated protein folding	10/204	59/18670	7.67024e-10	5.08997e-07	4.13547e-07	CCT2/FKBP5/HSPH1/DNAJB1/HSPB1/HSPA1A/HSPA1B/CD74/HSPA2/HSPA6	10
BP	GO:0030198	extracellular matrix organization	20/204	368/18670	4.21773e-09	2.09373e-06	1.7011e-06	LUM/HTRA1/ECM2/CTSK/COL15A1/THBS1/JAM2/ITGA5/MFAP4/SERPINE1/FMOD/SPARC/COL16A1/COL1A2/FBLN2/TNFRSF11B/PTX3/COL3A1/TIMP1/COL1A1	20
BP	GO:0043062	extracellular structure organization	20/204	369/18670	4.41716e-09	2.09373e-06	1.7011e-06	LUM/HTRA1/ECM2/CTSK/COL15A1/THBS1/JAM2/ITGA5/MFAP4/SERPINE1/FMOD/SPARC/COL16A1/COL1A2/FBLN2/TNFRSF11B/PTX3/COL3A1/TIMP1/COL1A1	20
BP	GO:0051084	de novo' posttranslational protein folding	8/204	37/18670	5.21015e-09	2.16091e-06	1.75568e-06	CCT2/HSPH1/DNAJB1/HSPA1A/HSPA1B/CD74/HSPA2/HSPA6	8
BP	GO:0051085	chaperone cofactor-dependent protein refolding	7/204	32/18670	4.47892e-08	1.65123e-05	1.34158e-05	HSPH1/DNAJB1/HSPA1A/HSPA1B/CD74/HSPA2/HSPA6	7
BP	GO:0009612	response to mechanical stimulus	14/204	210/18670	8.08694e-08	2.68325e-05	2.18007e-05	PTN/ATP1A1/CXCL12/NPPA/SLC38A2/BAG3/THBS1/FOSL1/SLC1A3/ASNS/GJA1/COL3A1/COL1A1/SERPINE2	14
BP	GO:0071496	cellular response to external stimulus	17/204	339/18670	2.04562e-07	6.17034e-05	5.01325e-05	GLRX2/PTN/GLUL/ATP1A1/ATF4/CDKN1A/NPPA/SLC38A2/BAG3/NAMPT/FOSL1/ASNS/GJA1/PENK/ATF3/PDK4/COL1A1	17
BP	GO:0034605	cellular response to heat	11/204	137/18670	3.22591e-07	8.91965e-05	7.24699e-05	HSP90AA1/CDKN1A/BAG3/THBS1/HSPH1/DNAJB1/BAG2/HSPA1A/HSPA1B/HSPA2/HSPA6	11
BP	GO:0009266	response to temperature stimulus	14/204	243/18670	4.84076e-07	0.000123551	0.000100382	GLRX2/HSP90AA1/CXCL12/CDKN1A/HSPD1/BAG3/THBS1/HSPH1/DNAJB1/BAG2/HSPA1A/HSPA1B/HSPA2/HSPA6	14
BP	GO:0009408	response to heat	12/204	176/18670	5.49924e-07	0.000130332	0.000105891	HSP90AA1/CXCL12/CDKN1A/BAG3/THBS1/HSPH1/DNAJB1/BAG2/HSPA1A/HSPA1B/HSPA2/HSPA6	12
BP	GO:0071559	response to transforming growth factor beta	14/204	255/18670	8.63278e-07	0.000190957	0.000155148	ASPN/HTRA1/MXRA5/THBS1/PDGFD/NREP/LTBP2/FMOD/COL1A2/PENK/COL3A1/HSPA1A/ID1/COL1A1	14
BP	GO:0050673	epithelial cell proliferation	18/204	434/18670	1.4189e-06	0.000294245	0.000239067	HTRA1/PTN/GLUL/MAGED1/MAP2K1/CXCL12/APLNR/STAT3/THBS1/THBS4/FZD7/SPARC/GJA1/HMGB2/NME1/MYC/CEBPB/ID1	18
BP	GO:0051131	chaperone-mediated protein complex assembly	5/204	19/18670	1.52242e-06	0.00029714	0.000241418	HOPX/HSP90AA1/CCT2/HSPD1/HSPA1A	5
BP	GO:0098754	detoxification	10/204	137/18670	2.67528e-06	0.000493142	0.000400665	TXNRD1/SLC30A1/MT1X/HBB/HBA1/HBA2/MT1M/GPX3/MT2A/S100A9	10
BP	GO:0050679	positive regulation of epithelial cell proliferation	12/204	206/18670	2.89243e-06	0.000505109	0.000410388	HTRA1/PTN/GLUL/CXCL12/APLNR/STAT3/THBS4/FZD7/HMGB2/NME1/MYC/ID1	12
BP	GO:0045926	negative regulation of growth	13/204	249/18670	3.7331e-06	0.000547203	0.000444588	BCL6/CDKN1A/FRZB/NPPA/MT1X/IFRD1/MT1M/GJA1/MT2A/FHL1/HSPA1A/HSPA1B/SERPINE2	13
BP	GO:0071560	cellular response to transforming growth factor beta stimulus	13/204	249/18670	3.7331e-06	0.000547203	0.000444588	ASPN/HTRA1/THBS1/PDGFD/NREP/LTBP2/FMOD/COL1A2/PENK/COL3A1/HSPA1A/ID1/COL1A1	13
BP	GO:0043200	response to amino acid	9/204	113/18670	4.16717e-06	0.000547203	0.000444588	PTN/PDGFD/ASNS/GCLM/COL16A1/COL1A2/COL3A1/CEBPB/COL1A1	9
BP	GO:0070841	inclusion body assembly	5/204	23/18670	4.25156e-06	0.000547203	0.000444588	BAG3/DNAJB1/HSPA1A/HSPA1B/HSPA2	5
BP	GO:0050821	protein stabilization	11/204	178/18670	4.28956e-06	0.000547203	0.000444588	HSP90AA1/CCT2/CDKN1A/HSPD1/CDC37L1/BAG3/NAA15/BAG2/HSPA1A/HSPA1B/ATP1B1	11
BP	GO:0090084	negative regulation of inclusion body assembly	4/204	11/18670	4.30134e-06	0.000547203	0.000444588	DNAJB1/HSPA1A/HSPA1B/HSPA2	4
BP	GO:0050678	regulation of epithelial cell proliferation	16/204	378/18670	4.30634e-06	0.000547203	0.000444588	HTRA1/PTN/GLUL/MAGED1/CXCL12/APLNR/STAT3/THBS1/THBS4/FZD7/SPARC/GJA1/HMGB2/NME1/MYC/ID1	16
BP	GO:0042026	protein refolding	6/204	40/18670	4.45283e-06	0.000547203	0.000444588	HSP90AA1/HSPD1/HSPA1A/HSPA1B/HSPA2/HSPA6	6
BP	GO:0001101	response to acid chemical	15/204	343/18670	5.85645e-06	0.00069399	0.000563849	PTN/PDGFD/FZD7/ASNS/SPARC/GJA1/GCLM/COL16A1/COL1A2/NME1/COL3A1/CEBPB/SCD/PDK4/COL1A1	15
BP	GO:0044706	multi-multicellular organism process	12/204	222/18670	6.24297e-06	0.000707489	0.000574817	PTN/NPPA/SLC38A2/ITGA5/NAMPT/FOSL1/PLA2G4C/MAFF/GJA1/COL16A1/TIMP1/SERPINE2	12
BP	GO:0042340	keratan sulfate catabolic process	4/204	12/18670	6.39683e-06	0.000707489	0.000574817	LUM/OGN/OMD/FMOD	4
BP	GO:0031668	cellular response to extracellular stimulus	13/204	268/18670	8.28973e-06	0.000887268	0.000720882	GLRX2/PTN/GLUL/ATF4/CDKN1A/SLC38A2/NAMPT/FOSL1/ASNS/PENK/ATF3/PDK4/COL1A1	13
BP	GO:0071230	cellular response to amino acid stimulus	7/204	68/18670	9.25093e-06	0.000959206	0.00077933	PDGFD/GCLM/COL16A1/COL1A2/COL3A1/CEBPB/COL1A1	7
BP	GO:0035967	cellular response to topologically incorrect protein	10/204	161/18670	1.12773e-05	0.00112791	0.000916402	DERL1/ATF4/BAG3/ASNS/SDF2L1/HSPA1A/HSPA1B/HSPA2/ATF3/HSPA6	10
BP	GO:0002576	platelet degranulation	9/204	128/18670	1.15579e-05	0.00112791	0.000916402	SERPINA3/ISLR/CDC37L1/THBS1/SERPINE1/SPARC/TIMP3/TIMP1/SRGN	9
BP	GO:0031647	regulation of protein stability	13/204	284/18670	1.53835e-05	0.00145835	0.00118487	HSP90AA1/CCT2/DERL1/CDKN1A/HSPD1/CDC37L1/BAG3/NAA15/BAG2/HSPA1A/HSPA1B/ATP1B1/ID1	13
BP	GO:0015671	oxygen transport	4/204	15/18670	1.71913e-05	0.00158446	0.00128734	HBB/HBA1/HBA2/MYC	4
BP	GO:0090083	regulation of inclusion body assembly	4/204	16/18670	2.27259e-05	0.00203796	0.00165579	DNAJB1/HSPA1A/HSPA1B/HSPA2	4
BP	GO:0034620	cellular response to unfolded protein	9/204	140/18670	2.3724e-05	0.00207148	0.00168302	DERL1/ATF4/BAG3/ASNS/HSPA1A/HSPA1B/HSPA2/ATF3/HSPA6	9
BP	GO:1900034	regulation of cellular response to heat	7/204	79/18670	2.49958e-05	0.00212657	0.00172778	HSP90AA1/BAG3/HSPH1/DNAJB1/BAG2/HSPA1A/HSPA1B	7
BP	GO:0061687	detoxification of inorganic compound	4/204	17/18670	2.94648e-05	0.00238449	0.00193734	SLC30A1/MT1X/MT1M/MT2A	4
BP	GO:0097501	stress response to metal ion	4/204	17/18670	2.94648e-05	0.00238449	0.00193734	SLC30A1/MT1X/MT1M/MT2A	4
BP	GO:0006979	response to oxidative stress	16/204	451/18670	3.80881e-05	0.00295824	0.00240349	GLRX2/TXNRD1/ATF4/PDGFD/ANKRD2/HBB/FOSL1/HBA1/HBA2/HSPB1/GCLM/GPX3/PENK/HSPA1A/HSPA1B/COL1A1	16
BP	GO:0052547	regulation of peptidase activity	16/204	452/18670	3.91101e-05	0.00295824	0.00240349	SERPINA3/RARRES1/ITIH5/POR/STAT3/HSPD1/THBS1/TIMP4/SERPINE1/TIMP3/MYC/PCOLCE2/PCOLCE/TIMP1/S100A9/SERPINE2	16
BP	GO:0030308	negative regulation of cell growth	10/204	186/18670	3.92292e-05	0.00295824	0.00240349	BCL6/CDKN1A/FRZB/NPPA/IFRD1/GJA1/FHL1/HSPA1A/HSPA1B/SERPINE2	10
BP	GO:0006882	cellular zinc ion homeostasis	5/204	36/18670	4.2441e-05	0.00312932	0.00254249	SLC30A1/MT1X/MT1M/MT2A/S100A9	5
BP	GO:0015669	gas transport	4/204	19/18670	4.71699e-05	0.00340238	0.00276435	HBB/HBA1/HBA2/MYC	4
BP	GO:0001819	positive regulation of cytokine production	16/204	464/18670	5.34054e-05	0.00377019	0.00306318	LUM/IL1RL1/ATF4/STAT3/HSPD1/THBS1/CEBPG/SERPINE1/HMGB2/HSPB1/HLA-DPB1/HSPA1A/HSPA1B/CEBPB/CD74/HLA-DPA1	16
BP	GO:0055069	zinc ion homeostasis	5/204	38/18670	5.55149e-05	0.00383746	0.00311784	SLC30A1/MT1X/MT1M/MT2A/S100A9	5
BP	GO:0031669	cellular response to nutrient levels	11/204	237/18670	6.19266e-05	0.00418093	0.0033969	PTN/GLUL/ATF4/CDKN1A/SLC38A2/NAMPT/ASNS/PENK/ATF3/PDK4/COL1A1	11
BP	GO:1901342	regulation of vasculature development	15/204	422/18670	6.5412e-05	0.00418093	0.0033969	PTN/GLUL/APLNR/STAT3/THBS1/PDGFD/ITGA5/THBS4/SERPINE1/SPARC/HSPB1/ENPP2/THBS2/ID1/C6	15
BP	GO:0046677	response to antibiotic	13/204	327/18670	6.62714e-05	0.00418093	0.0033969	GLRX2/HSP90AA1/STAT3/PDGFD/HBB/FOSL1/HBA1/HBA2/SLC1A3/SPARC/PENK/ID1/COL1A1	13
BP	GO:0031099	regeneration	10/204	198/18670	6.64682e-05	0.00418093	0.0033969	PTN/MATN2/MAP2K1/CXCL12/CDKN1A/IFRD1/NREP/FZD7/GJA1/CEBPB	10
BP	GO:0033002	muscle cell proliferation	11/204	239/18670	6.67841e-05	0.00418093	0.0033969	CNN1/CDKN1A/TGM2/STAT3/THBS1/PDGFD/OGN/NAMPT/PDE1A/GJA1/ADAMTS1	11
BP	GO:0007179	transforming growth factor beta receptor signaling pathway	10/204	199/18670	6.93289e-05	0.00425988	0.00346104	ASPN/HTRA1/THBS1/NREP/LTBP2/FMOD/COL1A2/COL3A1/HSPA1A/ID1	10
BP	GO:0070167	regulation of biomineral tissue development	7/204	94/18670	7.68896e-05	0.00446644	0.00362887	ASPN/PTN/ATF4/OMD/GJA1/CEBPB/SRGN	7
BP	GO:0110149	regulation of biomineralization	7/204	94/18670	7.68896e-05	0.00446644	0.00362887	ASPN/PTN/ATF4/OMD/GJA1/CEBPB/SRGN	7
BP	GO:0031214	biomineral tissue development	9/204	163/18670	7.80752e-05	0.00446644	0.00362887	ASPN/PTN/ATF4/OMD/GJA1/COL1A2/CEBPB/COL1A1/SRGN	9
BP	GO:0110148	biomineralization	9/204	163/18670	7.80752e-05	0.00446644	0.00362887	ASPN/PTN/ATF4/OMD/GJA1/COL1A2/CEBPB/COL1A1/SRGN	9
BP	GO:0045765	regulation of angiogenesis	14/204	383/18670	8.55415e-05	0.00481062	0.00390851	PTN/GLUL/APLNR/STAT3/THBS1/ITGA5/THBS4/SERPINE1/SPARC/HSPB1/ENPP2/THBS2/ID1/C6	14
BP	GO:0048660	regulation of smooth muscle cell proliferation	9/204	169/18670	0.000103025	0.00566697	0.00460427	CNN1/CDKN1A/TGM2/THBS1/PDGFD/OGN/NAMPT/PDE1A/ADAMTS1	9
BP	GO:0071229	cellular response to acid chemical	10/204	209/18670	0.000104185	0.00566697	0.00460427	PDGFD/FZD7/GCLM/COL16A1/COL1A2/NME1/COL3A1/CEBPB/PDK4/COL1A1	10
BP	GO:0048659	smooth muscle cell proliferation	9/204	171/18670	0.000112699	0.00603123	0.00490022	CNN1/CDKN1A/TGM2/THBS1/PDGFD/OGN/NAMPT/PDE1A/ADAMTS1	9
BP	GO:0050921	positive regulation of chemotaxis	8/204	135/18670	0.000119891	0.00631424	0.00513016	PTN/CXCL12/THBS1/PDGFD/THBS4/SERPINE1/HSPB1/CD74	8
BP	GO:0007178	transmembrane receptor protein serine/threonine kinase signaling pathway	13/204	349/18670	0.000127268	0.00659803	0.00536073	ASPN/HTRA1/ZNF423/THBS1/NREP/LTBP2/FMOD/MYH6/COL1A2/SFRP4/COL3A1/HSPA1A/ID1	13
BP	GO:0051186	cofactor metabolic process	15/204	449/18670	0.00013012	0.00661037	0.00537075	GLRX2/HSP90AA1/AMD1/STAT3/HBB/BDH2/NAMPT/HBA1/HBA2/GCLM/GPX3/MTHFD2/SCD/OGDH/PDK4	15
BP	GO:0010810	regulation of cell-substrate adhesion	10/204	215/18670	0.00013149	0.00661037	0.00537075	PTN/BCL6/ECM2/THBS1/ITGA5/FZD7/SERPINE1/COL16A1/FBLN2/COL1A1	10
BP	GO:0045785	positive regulation of cell adhesion	14/204	403/18670	0.000145916	0.00714738	0.00580706	PTN/BCL6/CXCL12/ECM2/TGM2/HSPD1/HSPH1/ITGA5/PNP/COL16A1/FBLN2/HLA-DPB1/CD74/HLA-DPA1	14
BP	GO:0031589	cell-substrate adhesion	13/204	354/18670	0.00014648	0.00714738	0.00580706	PTN/BCL6/ECM2/THBS1/ITGA5/FZD7/LYVE1/SERPINE1/COL16A1/FBLN2/COL3A1/ID1/COL1A1	13
BP	GO:2001233	regulation of apoptotic signaling pathway	14/204	406/18670	0.000157587	0.00757788	0.00615683	MAGED1/CXCL12/THBS1/ANKRD2/SERPINE1/HMGB2/HSPB1/GCLM/TIMP3/HSPA1A/HSPA1B/CD74/ATF3/S100A9	14
BP	GO:1990440	positive regulation of transcription from RNA polymerase II promoter in response to endoplasmic reticulum stress	3/204	11/18670	0.000198827	0.00942442	0.0076571	ATF4/CEBPB/ATF3	3
BP	GO:0071260	cellular response to mechanical stimulus	6/204	79/18670	0.00022648	0.0105839	0.00859918	ATP1A1/NPPA/SLC38A2/BAG3/GJA1/COL1A1	6
BP	GO:0018146	keratan sulfate biosynthetic process	4/204	28/18670	0.000230709	0.0106318	0.00863808	LUM/OGN/OMD/FMOD	4
BP	GO:0052548	regulation of endopeptidase activity	14/204	425/18670	0.000252014	0.0114545	0.00930652	SERPINA3/RARRES1/ITIH5/POR/STAT3/HSPD1/THBS1/TIMP4/SERPINE1/TIMP3/MYC/TIMP1/S100A9/SERPINE2	14
BP	GO:0002903	negative regulation of B cell apoptotic process	3/204	12/18670	0.000262971	0.0116338	0.00945219	BCL6/IRS2/CD74	3
BP	GO:0097201	negative regulation of transcription from RNA polymerase II promoter in response to stress	3/204	12/18670	0.000262971	0.0116338	0.00945219	BAG3/DNAJB1/HSPA1A	3
BP	GO:0007565	female pregnancy	9/204	192/18670	0.000268992	0.0117436	0.00954139	PTN/NPPA/SLC38A2/ITGA5/NAMPT/FOSL1/GJA1/COL16A1/TIMP1	9
BP	GO:0071214	cellular response to abiotic stimulus	12/204	331/18670	0.000296085	0.0125927	0.0102312	PTN/ATP1A1/ATF4/CDKN1A/NPPA/SLC38A2/BAG3/NAMPT/MFAP4/GJA1/MYC/COL1A1	12
BP	GO:0104004	cellular response to environmental stimulus	12/204	331/18670	0.000296085	0.0125927	0.0102312	PTN/ATP1A1/ATF4/CDKN1A/NPPA/SLC38A2/BAG3/NAMPT/MFAP4/GJA1/MYC/COL1A1	12
BP	GO:0072593	reactive oxygen species metabolic process	11/204	284/18670	0.000302251	0.0125927	0.0102312	HSP90AA1/CDKN1A/POR/STAT3/THBS1/HBB/HBA1/HBA2/GPX3/PTX3/PDK4	11
BP	GO:0030199	collagen fibril organization	5/204	54/18670	0.000303621	0.0125927	0.0102312	LUM/FMOD/COL1A2/COL3A1/COL1A1	5
BP	GO:2001236	regulation of extrinsic apoptotic signaling pathway	8/204	155/18670	0.000309234	0.0126671	0.0102917	THBS1/SERPINE1/HMGB2/GCLM/TIMP3/HSPA1A/HSPA1B/ATF3	8
BP	GO:0045648	positive regulation of erythrocyte differentiation	4/204	31/18670	0.000345576	0.0139832	0.011361	STAT3/HMGB2/HSPA1A/HSPA1B	4
BP	GO:0007162	negative regulation of cell adhesion	11/204	289/18670	0.000350539	0.0140131	0.0113853	BCL6/CXCL12/THBS1/JAM2/FZD7/SERPINE1/CD164/CEBPB/CD74/COL1A1/SERPINE2	11
BP	GO:0008625	extrinsic apoptotic signaling pathway via death domain receptors	6/204	86/18670	0.000359626	0.0142052	0.0115414	BAG3/THBS1/SERPINE1/HMGB2/TIMP3/ATF3	6
BP	GO:0043618	regulation of transcription from RNA polymerase II promoter in response to stress	7/204	121/18670	0.000370252	0.0144365	0.0117293	ATF4/BAG3/ANKRD2/DNAJB1/HSPA1A/CEBPB/ATF3	7
BP	GO:0002690	positive regulation of leukocyte chemotaxis	6/204	87/18670	0.000382797	0.0144365	0.0117293	PTN/CXCL12/THBS1/THBS4/SERPINE1/CD74	6
BP	GO:0016999	antibiotic metabolic process	7/204	122/18670	0.00038921	0.0144365	0.0117293	STAT3/CYP4B1/HBB/HBA1/HBA2/GPX3/ADH1B	7
BP	GO:0042743	hydrogen peroxide metabolic process	5/204	57/18670	0.000391486	0.0144365	0.0117293	STAT3/HBB/HBA1/HBA2/GPX3	5
BP	GO:0042744	hydrogen peroxide catabolic process	4/204	32/18670	0.000391588	0.0144365	0.0117293	HBB/HBA1/HBA2/GPX3	4
BP	GO:0046685	response to arsenic-containing substance	4/204	32/18670	0.000391588	0.0144365	0.0117293	ATF4/CDKN1A/TNFRSF11B/ATF3	4
BP	GO:0031667	response to nutrient levels	15/204	499/18670	0.000403015	0.0146946	0.0119389	PTN/GLUL/ATF4/CDKN1A/POR/SLC38A2/NAMPT/ASNS/SPARC/GCLM/TNFRSF11B/PENK/ATF3/PDK4/COL1A1	15
BP	GO:1902041	regulation of extrinsic apoptotic signaling pathway via death domain receptors	5/204	58/18670	0.000424657	0.0151121	0.0122782	THBS1/SERPINE1/HMGB2/TIMP3/ATF3	5
BP	GO:0010755	regulation of plasminogen activation	3/204	14/18670	0.000428132	0.0151121	0.0122782	THBS1/SERPINE1/SERPINE2	3
BP	GO:1902043	positive regulation of extrinsic apoptotic signaling pathway via death domain receptors	3/204	14/18670	0.000428132	0.0151121	0.0122782	THBS1/TIMP3/ATF3	3
BP	GO:0015893	drug transport	9/204	205/18670	0.000434937	0.0151128	0.0122788	CXCL12/SLC22A5/HBB/SLC19A2/HBA1/HBA2/SLC1A3/GJA1/MYC	9
BP	GO:0010951	negative regulation of endopeptidase activity	10/204	250/18670	0.000440682	0.0151128	0.0122788	SERPINA3/RARRES1/ITIH5/POR/THBS1/TIMP4/SERPINE1/TIMP3/TIMP1/SERPINE2	10
BP	GO:0042339	keratan sulfate metabolic process	4/204	33/18670	0.000441815	0.0151128	0.0122788	LUM/OGN/OMD/FMOD	4
BP	GO:0001503	ossification	13/204	398/18670	0.000453327	0.0152386	0.012381	ASPN/PTN/CTSK/MN1/OMD/SPARC/GJA1/COL1A2/PENK/CEBPB/ID1/COL1A1/SRGN	13
BP	GO:0045637	regulation of myeloid cell differentiation	10/204	251/18670	0.000454679	0.0152386	0.012381	STAT3/THBS1/LRRC17/HMGB2/NME1/MYC/HSPA1A/HSPA1B/CEBPB/CD74	10
BP	GO:0034284	response to monosaccharide	9/204	207/18670	0.000466692	0.0154848	0.012581	GLUL/IRS2/THBS1/NAMPT/SPARC/GJA1/GCLM/NME1/HMGN3	9
BP	GO:0043620	regulation of DNA-templated transcription in response to stress	7/204	127/18670	0.000495985	0.0162754	0.0132233	ATF4/BAG3/ANKRD2/DNAJB1/HSPA1A/CEBPB/ATF3	7
BP	GO:0051216	cartilage development	9/204	209/18670	0.000500328	0.0162754	0.0132233	LUM/MATN2/FRZB/POR/CTSK/COL21A1/TIMP1/COL1A1/EFEMP1	9
BP	GO:0002687	positive regulation of leukocyte migration	7/204	128/18670	0.000519901	0.0166171	0.013501	PTN/CXCL12/THBS1/PDGFD/THBS4/SERPINE1/CD74	7
BP	GO:0007512	adult heart development	3/204	15/18670	0.000530867	0.0166171	0.013501	APLNR/GJA1/MYH6	3
BP	GO:0010273	detoxification of copper ion	3/204	15/18670	0.000530867	0.0166171	0.013501	MT1X/MT1M/MT2A	3
BP	GO:1990169	stress response to copper ion	3/204	15/18670	0.000530867	0.0166171	0.013501	MT1X/MT1M/MT2A	3
BP	GO:0006027	glycosaminoglycan catabolic process	5/204	61/18670	0.000536958	0.0166507	0.0135283	LUM/OGN/OMD/LYVE1/FMOD	5
BP	GO:0050671	positive regulation of lymphocyte proliferation	7/204	130/18670	0.000570486	0.0175266	0.0142399	BCL6/CDKN1A/IRS2/PNP/HLA-DPB1/CD74/HLA-DPA1	7
BP	GO:0032946	positive regulation of mononuclear cell proliferation	7/204	131/18670	0.000597206	0.0181792	0.0147701	BCL6/CDKN1A/IRS2/PNP/HLA-DPB1/CD74/HLA-DPA1	7
BP	GO:0046686	response to cadmium ion	5/204	63/18670	0.000623329	0.0188019	0.015276	SLC30A1/MT1X/MT1M/SPARC/MT2A	5
BP	GO:0010466	negative regulation of peptidase activity	10/204	262/18670	0.000634605	0.0189695	0.0154123	SERPINA3/RARRES1/ITIH5/POR/THBS1/TIMP4/SERPINE1/TIMP3/TIMP1/SERPINE2	10
BP	GO:0032354	response to follicle-stimulating hormone	3/204	16/18670	0.00064813	0.0191923	0.0155932	POR/ASNS/GCLM	3
BP	GO:0055076	transition metal ion homeostasis	7/204	133/18670	0.000653625	0.0191923	0.0155932	SLC30A1/MT1X/BDH2/MT1M/MYC/MT2A/S100A9	7
BP	GO:0001936	regulation of endothelial cell proliferation	8/204	176/18670	0.000719486	0.0207652	0.0168712	CXCL12/APLNR/STAT3/THBS1/THBS4/SPARC/GJA1/HMGB2	8
BP	GO:0006026	aminoglycan catabolic process	5/204	65/18670	0.000719712	0.0207652	0.0168712	LUM/OGN/OMD/LYVE1/FMOD	5
BP	GO:0048771	tissue remodeling	8/204	179/18670	0.000803341	0.0229783	0.0186693	PTN/CTSK/TGM2/THBS4/GJA1/TNFRSF11B/TIMP1/PDK4	8
BP	GO:0097191	extrinsic apoptotic signaling pathway	9/204	224/18670	0.000821483	0.023249	0.0188892	BAG3/THBS1/SERPINE1/HMGB2/GCLM/TIMP3/HSPA1A/HSPA1B/ATF3	9
BP	GO:0042108	positive regulation of cytokine biosynthetic process	5/204	67/18670	0.000826819	0.023249	0.0188892	STAT3/THBS1/CEBPG/HSPB1/CD74	5
BP	GO:0046651	lymphocyte proliferation	10/204	272/18670	0.000845793	0.0234648	0.0190645	BCL6/CDKN1A/HSPD1/IRS2/GJA1/PNP/HLA-DPB1/CEBPB/CD74/HLA-DPA1	10
BP	GO:0070665	positive regulation of leukocyte proliferation	7/204	139/18670	0.000848635	0.0234648	0.0190645	BCL6/CDKN1A/IRS2/PNP/HLA-DPB1/CD74/HLA-DPA1	7
BP	GO:0061448	connective tissue development	10/204	273/18670	0.000869762	0.0237379	0.0192865	LUM/MATN2/FRZB/POR/CTSK/PDGFD/COL21A1/TIMP1/COL1A1/EFEMP1	10
BP	GO:0010812	negative regulation of cell-substrate adhesion	5/204	68/18670	0.000884622	0.0237379	0.0192865	BCL6/THBS1/FZD7/SERPINE1/COL1A1	5
BP	GO:0042737	drug catabolic process	7/204	140/18670	0.00088518	0.0237379	0.0192865	POR/CYP4B1/HBB/MOXD1/HBA1/HBA2/GPX3	7
BP	GO:0098869	cellular oxidant detoxification	6/204	102/18670	0.000891777	0.0237379	0.0192865	TXNRD1/HBB/HBA1/HBA2/GPX3/S100A9	6
BP	GO:0032943	mononuclear cell proliferation	10/204	274/18670	0.000894286	0.0237379	0.0192865	BCL6/CDKN1A/HSPD1/IRS2/GJA1/PNP/HLA-DPB1/CEBPB/CD74/HLA-DPA1	10
BP	GO:0002902	regulation of B cell apoptotic process	3/204	18/18670	0.000929329	0.0244723	0.0198831	BCL6/IRS2/CD74	3
BP	GO:0007229	integrin-mediated signaling pathway	6/204	103/18670	0.000938463	0.0245183	0.0199205	PTN/ITGA5/COL16A1/COL3A1/TIMP1/ADAMTS1	6
BP	GO:2001237	negative regulation of extrinsic apoptotic signaling pathway	6/204	104/18670	0.000987007	0.0252612	0.0205241	THBS1/SERPINE1/HMGB2/GCLM/HSPA1A/HSPA1B	6
BP	GO:0009743	response to carbohydrate	9/204	230/18670	0.000989739	0.0252612	0.0205241	GLUL/IRS2/THBS1/NAMPT/SPARC/GJA1/GCLM/NME1/HMGN3	9
BP	GO:2001234	negative regulation of apoptotic signaling pathway	9/204	230/18670	0.000989739	0.0252612	0.0205241	CXCL12/THBS1/SERPINE1/HMGB2/HSPB1/GCLM/HSPA1A/HSPA1B/CD74	9
BP	GO:0002696	positive regulation of leukocyte activation	12/204	380/18670	0.00100198	0.0253784	0.0206193	IL1RL1/BCL6/CDKN1A/NPPA/HSPD1/IRS2/THBS1/HSPH1/PNP/HLA-DPB1/CD74/HLA-DPA1	12
BP	GO:0030890	positive regulation of B cell proliferation	4/204	41/18670	0.0010214	0.0256743	0.0208597	BCL6/CDKN1A/IRS2/CD74	4
BP	GO:0034404	nucleobase-containing small molecule biosynthetic process	6/204	105/18670	0.00103746	0.0258819	0.0210284	AMD1/NUDT4/PDE1A/PNP/NME1/UCK2	6
BP	GO:0099622	cardiac muscle cell membrane repolarization	4/204	42/18670	0.00111936	0.0277166	0.022519	ATP1A1/NPPA/GJA1/ATP1B1	4
BP	GO:0042542	response to hydrogen peroxide	7/204	146/18670	0.00113131	0.0278051	0.022591	GLRX2/PDGFD/HBB/FOSL1/HBA1/HBA2/COL1A1	7
BP	GO:0030239	myofibril assembly	5/204	73/18670	0.00121985	0.0292107	0.023733	MYH6/FHOD3/NRAP/KLHL41/SYNPO2L	5
BP	GO:0001935	endothelial cell proliferation	8/204	191/18670	0.00122074	0.0292107	0.023733	CXCL12/APLNR/STAT3/THBS1/THBS4/SPARC/GJA1/HMGB2	8
BP	GO:0098657	import into cell	8/204	191/18670	0.00122074	0.0292107	0.023733	GLUL/ATP1A1/SLC30A1/IRS2/THBS1/SLC1A3/ATP1B1/SLC38A1	8
BP	GO:0034198	cellular response to amino acid starvation	4/204	43/18670	0.00122372	0.0292107	0.023733	ATF4/CDKN1A/SLC38A2/ATF3	4
BP	GO:0007159	leukocyte cell-cell adhesion	11/204	337/18670	0.00124265	0.0294507	0.023928	BCL6/CXCL12/HSPD1/HSPH1/ITGA5/PNP/HLA-DPB1/CEBPB/CD74/HLA-DPA1/S100A9	11
BP	GO:0044272	sulfur compound biosynthetic process	8/204	192/18670	0.00126212	0.0294911	0.0239607	LUM/AMD1/OGN/OMD/FMOD/GCLM/SCD/PDK4	8
BP	GO:1901136	carbohydrate derivative catabolic process	8/204	192/18670	0.00126212	0.0294911	0.0239607	LUM/NUDT4/OGN/OMD/LYVE1/FMOD/PDE1A/PNP	8
BP	GO:0009267	cellular response to starvation	7/204	149/18670	0.001273	0.0295372	0.0239982	GLUL/ATF4/CDKN1A/SLC38A2/ASNS/ATF3/PDK4	7
BP	GO:0046916	cellular transition metal ion homeostasis	6/204	110/18670	0.0013201	0.0304172	0.0247132	SLC30A1/MT1X/MT1M/MYC/MT2A/S100A9	6
BP	GO:0010959	regulation of metal ion transport	12/204	394/18670	0.00136356	0.0309883	0.0251772	ATP1A1/CXCL12/ATF4/APLNR/NPPA/SLC30A1/EHD3/GJA1/FHL1/ATP1B1/HSPA2/SERPINE2	12
BP	GO:0050867	positive regulation of cell activation	12/204	394/18670	0.00136356	0.0309883	0.0251772	IL1RL1/BCL6/CDKN1A/NPPA/HSPD1/IRS2/THBS1/HSPH1/PNP/HLA-DPB1/CD74/HLA-DPA1	12
BP	GO:1903510	mucopolysaccharide metabolic process	6/204	112/18670	0.00144829	0.0323749	0.0263037	LUM/ITIH5/OGN/OMD/LYVE1/FMOD	6
BP	GO:1990748	cellular detoxification	6/204	112/18670	0.00144829	0.0323749	0.0263037	TXNRD1/HBB/HBA1/HBA2/GPX3/S100A9	6
BP	GO:0061045	negative regulation of wound healing	5/204	76/18670	0.00146138	0.0323749	0.0263037	CDKN1A/THBS1/SERPINE1/GJA1/SERPINE2	5
BP	GO:0036499	PERK-mediated unfolded protein response	3/204	21/18670	0.00147861	0.0323749	0.0263037	ATF4/ASNS/ATF3	3
BP	GO:0051146	striated muscle cell differentiation	10/204	293/18670	0.00147943	0.0323749	0.0263037	FLNC/NPPA/PLEKHO1/ANKRD2/FZD7/MYH6/FHOD3/NRAP/KLHL41/SYNPO2L	10
BP	GO:0050729	positive regulation of inflammatory response	7/204	153/18670	0.00148312	0.0323749	0.0263037	IL1RL1/TGM2/NPPA/PLA2G2A/SERPINE1/CEBPB/S100A9	7
BP	GO:0048511	rhythmic process	10/204	295/18670	0.00155587	0.0330914	0.0268859	PTN/MAGED1/ATF4/TIMP4/NAMPT/SERPINE1/NFIL3/PTX3/ID1/ADAMTS1	10
BP	GO:0071675	regulation of mononuclear cell migration	4/204	46/18670	0.00157741	0.0330914	0.0268859	CXCL12/THBS1/PDGFD/SERPINE1	4
BP	GO:1990928	response to amino acid starvation	4/204	46/18670	0.00157741	0.0330914	0.0268859	ATF4/CDKN1A/SLC38A2/ATF3	4
BP	GO:0002688	regulation of leukocyte chemotaxis	6/204	114/18670	0.00158575	0.0330914	0.0268859	PTN/CXCL12/THBS1/THBS4/SERPINE1/CD74	6
BP	GO:0030218	erythrocyte differentiation	6/204	114/18670	0.00158575	0.0330914	0.0268859	BCL6/STAT3/CEBPG/HMGB2/HSPA1A/HSPA1B	6
BP	GO:0030282	bone mineralization	6/204	114/18670	0.00158575	0.0330914	0.0268859	ASPN/PTN/OMD/GJA1/COL1A2/SRGN	6
BP	GO:0042035	regulation of cytokine biosynthetic process	6/204	114/18670	0.00158575	0.0330914	0.0268859	STAT3/THBS1/CEBPG/HSPB1/CEBPB/CD74	6
BP	GO:0042246	tissue regeneration	5/204	78/18670	0.00164085	0.0339604	0.0275919	PTN/CDKN1A/IFRD1/FZD7/GJA1	5
BP	GO:0030856	regulation of epithelial cell differentiation	7/204	156/18670	0.00165773	0.0339604	0.0275919	FRZB/CTSK/MAFF/SERPINE1/SFRP4/CEBPB/ID1	7
BP	GO:0032963	collagen metabolic process	6/204	115/18670	0.0016581	0.0339604	0.0275919	CTSK/COL15A1/MFAP4/COL1A2/ID1/COL1A1	6
BP	GO:0070661	leukocyte proliferation	10/204	298/18670	0.00167651	0.0339662	0.0275966	BCL6/CDKN1A/HSPD1/IRS2/GJA1/PNP/HLA-DPB1/CEBPB/CD74/HLA-DPA1	10
BP	GO:0006953	acute-phase response	4/204	47/18670	0.00170957	0.0339662	0.0275966	SERPINA3/STAT3/CD163/CEBPB	4
BP	GO:0045646	regulation of erythrocyte differentiation	4/204	47/18670	0.00170957	0.0339662	0.0275966	STAT3/HMGB2/HSPA1A/HSPA1B	4
BP	GO:0060351	cartilage development involved in endochondral bone morphogenesis	4/204	47/18670	0.00170957	0.0339662	0.0275966	MATN2/POR/COL21A1/COL1A1	4
BP	GO:2000107	negative regulation of leukocyte apoptotic process	4/204	47/18670	0.00170957	0.0339662	0.0275966	BCL6/CXCL12/IRS2/CD74	4
BP	GO:0009746	response to hexose	8/204	202/18670	0.00174056	0.034376	0.0279296	GLUL/IRS2/THBS1/NAMPT/GJA1/GCLM/NME1/HMGN3	8
BP	GO:0051346	negative regulation of hydrolase activity	13/204	463/18670	0.00179834	0.0353071	0.0286861	SERPINA3/PTN/RARRES1/ITIH5/POR/THBS1/IFIT1/TIMP4/SERPINE1/TIMP3/PTX3/TIMP1/SERPINE2	13
BP	GO:0060537	muscle tissue development	12/204	408/18670	0.00182708	0.0356249	0.0289443	NPPA/ANKRD2/IFRD1/FZD7/MAFF/GJA1/MYH6/FHOD3/COL3A1/NRAP/KLHL41/ATF3	12
BP	GO:0043462	regulation of ATPase activity	5/204	80/18670	0.001836	0.0356249	0.0289443	IFIT1/DNAJB1/MYH6/ATP1B1/HSPA2	5
BP	GO:0034599	cellular response to oxidative stress	10/204	302/18670	0.00184906	0.0356697	0.0289807	GLRX2/TXNRD1/ATF4/PDGFD/ANKRD2/HSPB1/GPX3/PENK/HSPA1A/HSPA1B	10
BP	GO:0051043	regulation of membrane protein ectodomain proteolysis	3/204	23/18670	0.00193751	0.0365842	0.0297237	TIMP4/TIMP3/TIMP1	3
BP	GO:0071294	cellular response to zinc ion	3/204	23/18670	0.00193751	0.0365842	0.0297237	MT1X/MT1M/MT2A	3
BP	GO:0072337	modified amino acid transport	3/204	23/18670	0.00193751	0.0365842	0.0297237	SLC22A5/SLC38A2/SLC19A2	3
BP	GO:0060326	cell chemotaxis	10/204	304/18670	0.00194057	0.0365842	0.0297237	PTN/CXCL12/THBS1/PDGFD/THBS4/SERPINE1/HMGB2/HSPB1/CD74/S100A9	10
BP	GO:0032757	positive regulation of interleukin-8 production	4/204	49/18670	0.00199659	0.0374277	0.030409	SERPINE1/HSPA1A/HSPA1B/CD74	4
BP	GO:0034644	cellular response to UV	5/204	82/18670	0.00204763	0.0381507	0.0309965	PTN/ATF4/CDKN1A/MFAP4/MYC	5
BP	GO:0098739	import across plasma membrane	6/204	120/18670	0.00205816	0.0381507	0.0309965	ATP1A1/SLC30A1/IRS2/THBS1/SLC1A3/ATP1B1	6
BP	GO:0050670	regulation of lymphocyte proliferation	8/204	208/18670	0.0020901	0.0385276	0.0313027	BCL6/CDKN1A/IRS2/PNP/HLA-DPB1/CEBPB/CD74/HLA-DPA1	8
BP	GO:0001558	regulation of cell growth	12/204	416/18670	0.00214553	0.0386211	0.0313787	BCL6/CXCL12/CDKN1A/FRZB/NPPA/IFRD1/GJA1/FHL1/HSPA1A/HSPA1B/S100A9/SERPINE2	12
BP	GO:0030099	myeloid cell differentiation	12/204	416/18670	0.00214553	0.0386211	0.0313787	BCL6/STAT3/THBS1/CEBPG/LRRC17/HMGB2/NME1/MYC/HSPA1A/HSPA1B/CEBPB/CD74	12
BP	GO:0046718	viral entry into host cell	6/204	121/18670	0.00214623	0.0386211	0.0313787	FCN3/ITGA5/PTX3/HSPA1A/HSPA1B/CD74	6
BP	GO:0086009	membrane repolarization	4/204	50/18670	0.00215189	0.0386211	0.0313787	ATP1A1/NPPA/GJA1/ATP1B1	4
BP	GO:0032944	regulation of mononuclear cell proliferation	8/204	209/18670	0.00215338	0.0386211	0.0313787	BCL6/CDKN1A/IRS2/PNP/HLA-DPB1/CEBPB/CD74/HLA-DPA1	8
BP	GO:0001783	B cell apoptotic process	3/204	24/18670	0.0021966	0.0387676	0.0314976	BCL6/IRS2/CD74	3
BP	GO:0071677	positive regulation of mononuclear cell migration	3/204	24/18670	0.0021966	0.0387676	0.0314976	CXCL12/PDGFD/SERPINE1	3
BP	GO:0086064	cell communication by electrical coupling involved in cardiac conduction	3/204	24/18670	0.0021966	0.0387676	0.0314976	ATP1A1/GJA1/ATP1B1	3
BP	GO:0034101	erythrocyte homeostasis	6/204	122/18670	0.00223711	0.0392624	0.0318997	BCL6/STAT3/CEBPG/HMGB2/HSPA1A/HSPA1B	6
BP	GO:1903706	regulation of hemopoiesis	13/204	475/18670	0.0022483	0.0392624	0.0318997	PTN/BCL6/STAT3/THBS1/LRRC17/HMGB2/PNP/NME1/MYC/HSPA1A/HSPA1B/CEBPB/CD74	13
BP	GO:0048146	positive regulation of fibroblast proliferation	4/204	51/18670	0.00231532	0.0402211	0.0326786	CDKN1A/PDGFD/MYC/CD74	4
BP	GO:0042089	cytokine biosynthetic process	6/204	123/18670	0.00233086	0.0402801	0.0327266	STAT3/THBS1/CEBPG/HSPB1/CEBPB/CD74	6
BP	GO:0042107	cytokine metabolic process	6/204	124/18670	0.00242754	0.0417336	0.0339074	STAT3/THBS1/CEBPG/HSPB1/CEBPB/CD74	6
BP	GO:0006898	receptor-mediated endocytosis	10/204	314/18670	0.00245463	0.0419817	0.0341091	HSP90AA1/HSPH1/HBB/HBA1/HBA2/RAMP1/SERPINE1/CD163/SPARC/SFRP4	10
BP	GO:0031639	plasminogen activation	3/204	25/18670	0.00247619	0.0421333	0.0342322	THBS1/SERPINE1/SERPINE2	3
BP	GO:0016049	cell growth	13/204	484/18670	0.00264345	0.0447499	0.0363581	HSP90AA1/BCL6/CXCL12/CDKN1A/FRZB/NPPA/IFRD1/GJA1/FHL1/HSPA1A/HSPA1B/S100A9/SERPINE2	13
BP	GO:0045214	sarcomere organization	4/204	53/18670	0.00266743	0.0449266	0.0365017	MYH6/FHOD3/KLHL41/SYNPO2L	4
BP	GO:0006790	sulfur compound metabolic process	11/204	372/18670	0.00269329	0.0450513	0.036603	LUM/GLRX2/AMD1/OGN/SLC19A2/OMD/FMOD/GCLM/SCD/OGDH/PDK4	11
BP	GO:0050920	regulation of chemotaxis	8/204	217/18670	0.00271557	0.0450513	0.036603	PTN/CXCL12/THBS1/PDGFD/THBS4/SERPINE1/HSPB1/CD74	8
BP	GO:0060348	bone development	8/204	217/18670	0.00271557	0.0450513	0.036603	MATN2/POR/LRRC17/SPARC/GJA1/COL21A1/SFRP4/COL1A1	8
BP	GO:0048871	multicellular organismal homeostasis	13/204	486/18670	0.00273858	0.045207	0.0367295	SERPINA3/ZNF423/ATF4/SLC22A5/CTSK/STAT3/GJA1/HSPB1/TNFRSF11B/CEBPB/SCD/ID1/PDK4	13
BP	GO:0006817	phosphate ion transport	3/204	26/18670	0.00277682	0.0453866	0.0368755	ATF4/SFRP4/CEBPB	3
BP	GO:1905048	regulation of metallopeptidase activity	3/204	26/18670	0.00277682	0.0453866	0.0368755	STAT3/TIMP3/TIMP1	3
BP	GO:0051291	protein heterooligomerization	6/204	128/18670	0.00284471	0.0462341	0.0375641	HBB/HBA1/HBA2/COL1A2/CD74/COL1A1	6
BP	GO:0070206	protein trimerization	4/204	54/18670	0.00285654	0.0462341	0.0375641	COL1A2/TRIM22/CD74/COL1A1	4
BP	GO:0007568	aging	10/204	321/18670	0.00287559	0.0463166	0.037631	GLRX2/BCL6/MAP2K1/CDKN1A/STAT3/NAMPT/SERPINE1/GCLM/PENK/TIMP1	10
BP	GO:0001659	temperature homeostasis	7/204	173/18670	0.00296958	0.0473705	0.0384873	ZNF423/ATF4/STAT3/GJA1/CEBPB/SCD/ID1	7
BP	GO:0055002	striated muscle cell development	7/204	173/18670	0.00296958	0.0473705	0.0384873	FLNC/NPPA/MYH6/FHOD3/NRAP/KLHL41/SYNPO2L	7
BP	GO:0043030	regulation of macrophage activation	4/204	55/18670	0.00305462	0.0480488	0.0390384	IL1RL1/HSPD1/THBS1/CD74	4
BP	GO:0044273	sulfur compound catabolic process	4/204	55/18670	0.00305462	0.0480488	0.0390384	LUM/OGN/OMD/FMOD	4
BP	GO:0046849	bone remodeling	5/204	90/18670	0.00307503	0.0480488	0.0390384	PTN/CTSK/GJA1/TNFRSF11B/PDK4	5
BP	GO:1903035	negative regulation of response to wounding	5/204	90/18670	0.00307503	0.0480488	0.0390384	CDKN1A/THBS1/SERPINE1/GJA1/SERPINE2	5
BP	GO:0043032	positive regulation of macrophage activation	3/204	27/18670	0.00309899	0.0480488	0.0390384	IL1RL1/HSPD1/THBS1	3
BP	GO:0071280	cellular response to copper ion	3/204	27/18670	0.00309899	0.0480488	0.0390384	MT1X/MT1M/MT2A	3
BP	GO:0070663	regulation of leukocyte proliferation	8/204	222/18670	0.00312131	0.0481698	0.0391367	BCL6/CDKN1A/IRS2/PNP/HLA-DPB1/CEBPB/CD74/HLA-DPA1	8
BP	GO:0015711	organic anion transport	13/204	495/18670	0.00320202	0.0491865	0.0399628	SLCO4A1/SLC38A2/IRS2/THBS1/HBB/SLC19A2/HBA1/HBA2/SLC1A3/PLA2G2A/GJA1/SLC27A6/SLC38A1	13
BP	GO:0045639	positive regulation of myeloid cell differentiation	5/204	91/18670	0.00322547	0.0493185	0.04007	STAT3/HMGB2/HSPA1A/HSPA1B/CD74	5
CC	GO:0062023	collagen-containing extracellular matrix	36/206	406/19717	3.64668e-23	1.03566e-20	8.56011e-21	LUM/ASPN/SERPINA3/HTRA1/PTN/MATN2/MXRA5/ITIH5/CXCL12/ECM2/TGM2/NPPA/COL15A1/THBS1/OGN/THBS4/MFAP4/OMD/LTBP2/SERPINE1/FMOD/SPARC/COL16A1/COL1A2/FBLN2/TIMP3/COL21A1/COL3A1/PCOLCE/THBS2/TIMP1/ADAMTS1/S100A9/COL1A1/EFEMP1/SERPINE2	36
CC	GO:0071682	endocytic vesicle lumen	6/206	20/19717	4.1486e-08	5.89101e-06	4.86915e-06	HSP90AA1/HSPH1/HBB/HBA1/HBA2/SPARC	6
CC	GO:0034774	secretory granule lumen	16/206	321/19717	2.85642e-07	1.88928e-05	1.56156e-05	SERPINA3/HSP90AA1/CCT2/ISLR/CDC37L1/THBS1/SERPINE1/SPARC/PNP/TIMP3/PTX3/PENK/HSPA6/TIMP1/S100A9/SRGN	16
CC	GO:0060205	cytoplasmic vesicle lumen	16/206	325/19717	3.37326e-07	1.88928e-05	1.56156e-05	SERPINA3/HSP90AA1/CCT2/ISLR/CDC37L1/THBS1/SERPINE1/SPARC/PNP/TIMP3/PTX3/PENK/HSPA6/TIMP1/S100A9/SRGN	16
CC	GO:0031983	vesicle lumen	16/206	327/19717	3.66226e-07	1.88928e-05	1.56156e-05	SERPINA3/HSP90AA1/CCT2/ISLR/CDC37L1/THBS1/SERPINE1/SPARC/PNP/TIMP3/PTX3/PENK/HSPA6/TIMP1/S100A9/SRGN	16
CC	GO:0072562	blood microparticle	11/206	147/19717	4.24555e-07	1.88928e-05	1.56156e-05	FCN3/SERPINA3/HBB/HBA1/HBA2/HSPA1A/HSPA1B/CFH/HSPA2/HSPA6/CFHR1	11
CC	GO:0031091	platelet alpha granule	9/206	91/19717	4.65667e-07	1.88928e-05	1.56156e-05	SERPINA3/ISLR/THBS1/SERPINE1/SPARC/THBS2/TIMP1/SRGN/SERPINE2	9
CC	GO:0005604	basement membrane	9/206	95/19717	6.7343e-07	2.39068e-05	1.97599e-05	PTN/MATN2/COL15A1/THBS4/SPARC/TIMP3/THBS2/TIMP1/ADAMTS1	9
CC	GO:0043292	contractile fiber	13/206	234/19717	1.1555e-06	3.64624e-05	3.01376e-05	MYOT/FLNC/PALLD/BAG3/ANKRD2/TIMP4/GJA1/MYH6/HSPB1/FHOD3/NRAP/KLHL41/SYNPO2L	13
CC	GO:0030017	sarcomere	12/206	204/19717	1.65812e-06	4.70906e-05	3.89221e-05	MYOT/FLNC/PALLD/BAG3/ANKRD2/TIMP4/MYH6/HSPB1/FHOD3/NRAP/KLHL41/SYNPO2L	12
CC	GO:0031674	I band	10/206	143/19717	2.66241e-06	6.87385e-05	5.6815e-05	MYOT/FLNC/PALLD/BAG3/ANKRD2/MYH6/HSPB1/FHOD3/NRAP/SYNPO2L	10
CC	GO:0005581	collagen trimer	8/206	87/19717	3.57143e-06	7.31508e-05	6.04619e-05	FCN3/LUM/COL15A1/COL16A1/COL1A2/COL21A1/COL3A1/COL1A1	8
CC	GO:0005583	fibrillar collagen trimer	4/206	11/19717	3.60603e-06	7.31508e-05	6.04619e-05	LUM/COL1A2/COL3A1/COL1A1	4
CC	GO:0098643	banded collagen fibril	4/206	11/19717	3.60603e-06	7.31508e-05	6.04619e-05	LUM/COL1A2/COL3A1/COL1A1	4
CC	GO:0030016	myofibril	12/206	224/19717	4.37518e-06	8.28368e-05	6.84678e-05	MYOT/FLNC/PALLD/BAG3/ANKRD2/TIMP4/MYH6/HSPB1/FHOD3/NRAP/KLHL41/SYNPO2L	12
CC	GO:0031093	platelet alpha granule lumen	7/206	67/19717	6.27645e-06	0.000111407	9.20821e-05	SERPINA3/ISLR/THBS1/SERPINE1/SPARC/TIMP1/SRGN	7
CC	GO:0030018	Z disc	9/206	132/19717	1.04276e-05	0.000174202	0.000143985	MYOT/FLNC/PALLD/BAG3/MYH6/HSPB1/FHOD3/NRAP/SYNPO2L	9
CC	GO:0098644	complex of collagen trimers	4/206	19/19717	3.96636e-05	0.000625803	0.00051725	LUM/COL1A2/COL3A1/COL1A1	4
CC	GO:0043202	lysosomal lumen	7/206	95/19717	6.23267e-05	0.00093162	0.00077002	LUM/HSP90AA1/CTSK/OGN/OMD/FMOD/CD74	7
CC	GO:0101031	chaperone complex	4/206	22/19717	7.30383e-05	0.00103714	0.00085724	CCT2/STIP1/BAG3/BAG2	4
CC	GO:0005775	vacuolar lumen	9/206	172/19717	8.42744e-05	0.00111894	0.000924846	LUM/SERPINA3/HSP90AA1/CCT2/CTSK/OGN/OMD/FMOD/CD74	9
CC	GO:0030139	endocytic vesicle	12/206	303/19717	8.66783e-05	0.00111894	0.000924846	HSP90AA1/EVL/HSPH1/EHD3/HBB/HBA1/HBA2/CD163/SPARC/HLA-DPB1/CD74/HLA-DPA1	12
CC	GO:0005788	endoplasmic reticulum lumen	12/206	309/19717	0.000104312	0.00128803	0.0010646	COL15A1/THBS1/PDGFD/CALU/SDF2L1/COL16A1/COL1A2/COL21A1/PENK/COL3A1/TIMP1/COL1A1	12
CC	GO:0030055	cell-substrate junction	14/206	412/19717	0.000115972	0.00137234	0.00113429	CNN1/EVL/MAP2K1/FLNC/PALLD/TGM2/EHD3/ITGA5/GJA1/HSPB1/FHL1/NRAP/HSPA1A/HSPA1B	14
CC	GO:0031838	haptoglobin-hemoglobin complex	3/206	11/19717	0.000174336	0.00198046	0.00163693	HBB/HBA1/HBA2	3
CC	GO:0005833	hemoglobin complex	3/206	12/19717	0.00023066	0.00251952	0.00208248	HBB/HBA1/HBA2	3
CC	GO:0005925	focal adhesion	13/206	405/19717	0.000351919	0.00370167	0.00305957	CNN1/EVL/MAP2K1/FLNC/PALLD/TGM2/EHD3/ITGA5/GJA1/HSPB1/FHL1/HSPA1A/HSPA1B	13
CC	GO:0042613	MHC class II protein complex	3/206	16/19717	0.000569296	0.00562742	0.00465128	HLA-DPB1/CD74/HLA-DPA1	3
CC	GO:0042383	sarcolemma	7/206	136/19717	0.000574631	0.00562742	0.00465128	MYOT/ATP1A1/FLNC/SLC30A1/SLC38A2/SLC27A6/ATP1B1	7
CC	GO:0016528	sarcoplasm	5/206	80/19717	0.0015111	0.0143051	0.0118237	FLNC/THBS1/THBS4/CALU/KLHL41	5
CC	GO:0014704	intercalated disc	4/206	50/19717	0.00183032	0.0167342	0.0138315	ATP1A1/GJA1/NRAP/ATP1B1	4
CC	GO:0101002	ficolin-1-rich granule	6/206	124/19717	0.00194447	0.0167342	0.0138315	HSP90AA1/HBB/PNP/HSPA1A/HSPA1B/HSPA6	6
CC	GO:1904813	ficolin-1-rich granule lumen	6/206	124/19717	0.00194447	0.0167342	0.0138315	HSP90AA1/HBB/PNP/HSPA1A/HSPA1B/HSPA6	6
CC	GO:0042611	MHC protein complex	3/206	25/19717	0.00218186	0.0182249	0.0150636	HLA-DPB1/CD74/HLA-DPA1	3
CC	GO:0071556	integral component of lumenal side of endoplasmic reticulum membrane	3/206	29/19717	0.00336166	0.0265198	0.0219196	HLA-DPB1/CD74/HLA-DPA1	3
CC	GO:0098553	lumenal side of endoplasmic reticulum membrane	3/206	29/19717	0.00336166	0.0265198	0.0219196	HLA-DPB1/CD74/HLA-DPA1	3
CC	GO:0005916	fascia adherens	2/206	10/19717	0.00462588	0.0355067	0.0293477	GJA1/NRAP	2
CC	GO:0098576	lumenal side of membrane	3/206	34/19717	0.00529877	0.0396013	0.032732	HLA-DPB1/CD74/HLA-DPA1	3
CC	GO:0008180	COP9 signalosome	3/206	36/19717	0.00622662	0.0451394	0.0373094	HSPA1A/HSPA1B/HSPA6	3
CC	GO:0016529	sarcoplasmic reticulum	4/206	71/19717	0.0065166	0.0451394	0.0373094	THBS1/THBS4/CALU/KLHL41	4
CC	GO:0044291	cell-cell contact zone	4/206	71/19717	0.0065166	0.0451394	0.0373094	ATP1A1/GJA1/NRAP/ATP1B1	4
CC	GO:0005890	sodium:potassium-exchanging ATPase complex	2/206	12/19717	0.006692	0.0452507	0.0374014	ATP1A1/ATP1B1	2
MF	GO:0005201	extracellular matrix structural constituent	20/195	163/17696	1.41277e-15	6.8943e-13	5.82952e-13	LUM/ASPN/MATN2/MXRA5/COL15A1/THBS1/OGN/MFAP4/LTBP2/FMOD/SPARC/COL16A1/COL1A2/FBLN2/COL21A1/COL3A1/PCOLCE/THBS2/COL1A1/EFEMP1	20
MF	GO:0044183	protein folding chaperone	7/195	23/17696	3.74028e-09	9.12629e-07	7.71679e-07	CCT2/HSPB1/HSPA1A/HSPA1B/CD74/HSPA2/HSPA6	7
MF	GO:0051787	misfolded protein binding	6/195	26/17696	3.1766e-07	5.16727e-05	4.36922e-05	DERL1/SDF2L1/HSPA1A/HSPA1B/HSPA2/HSPA6	6
MF	GO:0005518	collagen binding	8/195	67/17696	7.04313e-07	8.59262e-05	7.26554e-05	LUM/ASPN/ECM2/CTSK/THBS1/SPARC/PCOLCE2/PCOLCE	8
MF	GO:0051087	chaperone binding	9/195	102/17696	1.88654e-06	0.000184127	0.00015569	ATP1A1/HSPD1/STIP1/CDC37L1/BAG3/DNAJB1/SDF2L1/BAG2/HSPA2	9
MF	GO:0008201	heparin binding	11/195	169/17696	2.78669e-06	0.000226651	0.000191646	PTN/ECM2/THBS1/THBS4/LTBP2/PCOLCE2/PCOLCE/CFH/THBS2/ADAMTS1/SERPINE2	11
MF	GO:0030020	extracellular matrix structural constituent conferring tensile strength	6/195	41/17696	5.40722e-06	0.00037696	0.000318741	COL15A1/COL16A1/COL1A2/COL21A1/COL3A1/COL1A1	6
MF	GO:0031072	heat shock protein binding	9/195	119/17696	6.78355e-06	0.000413797	0.000349888	FKBP5/STIP1/CDC37L1/DNAJB1/BAG2/HSPA1A/HSPA1B/HSPA2/HSPA6	9
MF	GO:0005539	glycosaminoglycan binding	12/195	229/17696	9.21466e-06	0.000499639	0.000422473	PTN/ECM2/THBS1/THBS4/LTBP2/LYVE1/PCOLCE2/PCOLCE/CFH/THBS2/ADAMTS1/SERPINE2	12
MF	GO:0051082	unfolded protein binding	9/195	131/17696	1.48028e-05	0.000722376	0.00061081	HSP90AA1/CCT2/HSPD1/CDC37L1/DNAJB1/HSPA1A/HSPA1B/HSPA2/HSPA6	9
MF	GO:1901681	sulfur compound binding	12/195	250/17696	2.21495e-05	0.00095395	0.000806618	PTN/ECM2/THBS1/THBS4/LTBP2/PCOLCE2/PCOLCE/CFH/THBS2/OGDH/ADAMTS1/SERPINE2	12
MF	GO:0008191	metalloendopeptidase inhibitor activity	4/195	16/17696	2.34578e-05	0.00095395	0.000806618	RARRES1/TIMP4/TIMP3/TIMP1	4
MF	GO:0060590	ATPase regulator activity	5/195	40/17696	7.42468e-05	0.00278711	0.00235666	BAG3/HSPH1/DNAJB1/BAG2/ATP1B1	5
MF	GO:0002020	protease binding	8/195	128/17696	8.7139e-05	0.00291247	0.00246266	DERL1/TIMP4/SERPINE1/COL1A2/TIMP3/COL3A1/TIMP1/COL1A1	8
MF	GO:0030021	extracellular matrix structural constituent conferring compression resistance	4/195	22/17696	8.95226e-05	0.00291247	0.00246266	LUM/ASPN/OGN/FMOD	4
MF	GO:0005178	integrin binding	8/195	132/17696	0.000108113	0.00329746	0.00278819	PTN/CXCL12/ECM2/THBS1/ITGA5/THBS4/COL16A1/COL3A1	8
MF	GO:0031720	haptoglobin binding	3/195	10/17696	0.000149354	0.00428734	0.00362519	HBB/HBA1/HBA2	3
MF	GO:0061134	peptidase regulator activity	10/195	219/17696	0.000162583	0.00440781	0.00372705	SERPINA3/RARRES1/ITIH5/TIMP4/SERPINE1/TIMP3/PCOLCE2/PCOLCE/TIMP1/SERPINE2	10
MF	GO:0048407	platelet-derived growth factor binding	3/195	11/17696	0.000203696	0.00523178	0.00442377	COL1A2/COL3A1/COL1A1	3
MF	GO:0016209	antioxidant activity	6/195	86/17696	0.0003751	0.00915244	0.0077389	TXNRD1/HBB/HBA1/HBA2/GPX3/S100A9	6
MF	GO:0005344	oxygen carrier activity	3/195	14/17696	0.000438533	0.0101047	0.00854409	HBB/HBA1/HBA2	3
MF	GO:0097718	disordered domain specific binding	4/195	33/17696	0.000455539	0.0101047	0.00854409	HSP90AA1/GJA1/HSPA1A/HSPA2	4
MF	GO:0019825	oxygen binding	4/195	36/17696	0.000639076	0.0129572	0.0109561	CYP4B1/HBB/HBA1/HBA2	4
MF	GO:0043394	proteoglycan binding	4/195	36/17696	0.000639076	0.0129572	0.0109561	PTN/CTSK/THBS1/CFH	4
MF	GO:0023026	MHC class II protein complex binding	3/195	16/17696	0.000663792	0.0129572	0.0109561	HSP90AA1/CD74/ATP1B1	3
MF	GO:0004866	endopeptidase inhibitor activity	8/195	175/17696	0.000729204	0.0136866	0.0115728	SERPINA3/RARRES1/ITIH5/TIMP4/SERPINE1/TIMP3/TIMP1/SERPINE2	8
MF	GO:0019838	growth factor binding	7/195	137/17696	0.000815845	0.0147456	0.0124683	HTRA1/PTN/THBS1/LTBP2/COL1A2/COL3A1/COL1A1	7
MF	GO:0030414	peptidase inhibitor activity	8/195	182/17696	0.000941	0.0158348	0.0133892	SERPINA3/RARRES1/ITIH5/TIMP4/SERPINE1/TIMP3/TIMP1/SERPINE2	8
MF	GO:0061135	endopeptidase regulator activity	8/195	182/17696	0.000941	0.0158348	0.0133892	SERPINA3/RARRES1/ITIH5/TIMP4/SERPINE1/TIMP3/TIMP1/SERPINE2	8
MF	GO:0048156	tau protein binding	4/195	45/17696	0.00149648	0.0243428	0.0205832	HSP90AA1/MARK3/BAG2/HSPA2	4
MF	GO:0008083	growth factor activity	7/195	163/17696	0.00222398	0.0344299	0.0291124	PTN/CXCL12/PDGFD/OGN/THBS4/TIMP1/EFEMP1	7
MF	GO:0044389	ubiquitin-like protein ligase binding	10/195	308/17696	0.0022577	0.0344299	0.0291124	HSP90AA1/CCT2/DERL1/CDKN1A/HSPD1/HLTF/BAG2/HSPA1A/HSPA1B/CEBPB	10
MF	GO:0023023	MHC protein complex binding	3/195	25/17696	0.0025346	0.036761	0.0310835	HSP90AA1/CD74/ATP1B1	3
MF	GO:0004601	peroxidase activity	4/195	52/17696	0.00256121	0.036761	0.0310835	HBB/HBA1/HBA2/GPX3	4
MF	GO:0004857	enzyme inhibitor activity	11/195	375/17696	0.00303679	0.0423415	0.0358021	SERPINA3/PTN/RARRES1/ITIH5/CDKN1A/TIMP4/SERPINE1/HSPB1/TIMP3/TIMP1/SERPINE2	11
MF	GO:0016887	ATPase activity	12/195	434/17696	0.00322282	0.0436871	0.0369399	HSP90AA1/DDX39A/HSPD1/HLTF/EIF4A1/MYH6/ABCA8/HSPA1A/HSPA1B/ATP1B1/HSPA2/HSPA6	12
MF	GO:0016684	oxidoreductase activity, acting on peroxide as acceptor	4/195	56/17696	0.00335822	0.0442922	0.0374515	HBB/HBA1/HBA2/GPX3	4
